# Supplementary material for: Association between Family Functioning, Child Emotional and Behavioral Problems, and Parental Stress during the COVID-19 Pandemic in Thailand
Source: Behav Sci (Basel). 2024 Mar 24;14(4):270. doi: 10.3390/bs14040270 (PMC11047722; doi:10.3390/bs14040270)
Supplement: Supplementary file 1 [file behavsci-14-00270-s001.zip]

Archive with 1 entries (1 files):
- behavsci-2875906-supplementary.pdf
